# Supplementary material for: Crossmodal interference on counting performance: Evidence for shared attentional resources
Source: PLoS One. 2023 Nov 10;18(11):e0294057. doi: 10.1371/journal.pone.0294057 (PMC10637692; doi:10.1371/journal.pone.0294057)
Supplement: S2 Data — (XLSX) [file pone.0294057.s002.xlsx]

## Sheet: Foglio1
Matricola	Age	Gender	H Sleep	136	137	146	147	156	157	236	237	246	247	256	257	Average Accuracy control task	Average Delta
				V iso basel Mod	V iso basel Sl	V iso sinc Mod	V iso sinc SL	V iso async Mod	V iso async SL	V niso basel Mod	V niso basel SL	V niso sinc Mod	V niso sinc SL	V niso async Mod	V niso async SL
17399	20	f	7	0	0	0.66	0	1	1	0	0	2.66	1.33	-1.33	1.33	0.972222	0.554167
17817	21	f	7	-0.333333	0	-0.333333	0	-1.33333	-1.66667	0.333333	0.666667	-0.333333	0	-2	0	0.972222	-0.416667
17949	20	m	6	-3.33333	1.33333	-7	-1.33333	-3	1.66667	-1	1.33333	-5.66667	0.666667	-3	0.666667	0.916667	-1.55556
18071	22	f	7	0	0	0	0	0	0.333333	-2.33333	0.333333	0.666667	0	-0.333333	1	0.972222	-0.0277778
18499	19	f	8	-1.66667	0	-1.33333	0	-2	0	-1.66667	-1.33333	0.666667	-0.333333	1	-0.333333	0.972222	-0.583333
18540	21	f	6	1	1	-3.33333	0	-1.66667	3	4.66667	3.66667	4	5.66667	3.66667	6	0.694444	2.30556
18590	20	f	5	0	0	0	0	-1	0.666667	-0.666667	0.333333	0.666667	1.33333	-1	-0.333333	0.694444	0
18638	19	f	7	0.333333	-1.66667	0	-0.333333	0.333333	-1	2.66667	0.333333	-1.66667	-0.666667	-5.33333	-2.33333	0.916667	-0.777778
18657	20	f	8	2.33333	1.33333	-0.333333	0	-5.33333	-2.33333	-1	0.666667	-0.666667	0.666667	-3.66667	-2.66667	0.916667	-0.916667
18689	21	m	7	0.333333	0	0	0	0	-0.666667	0.333333	0	0	0	-0.333333	0	0.972222	-0.0277778
18690	22	f	5	-2.33333	-0.333333	0	0	-1.66667	-1	0.333333	0	1	0.333333	-2	0.666667	0.972222	-0.416667
18725	20	m	9	0	0	-0.333333	0	0.333333	0.666667	1	1	2	0.666667	1.66667	1	0.972222	0.666667
18758	21	f	7	-0.333333	-0.666667	0	0	-3.33333	0.666667	0	-0.333333	0.333333	1	-5.33333	-2.66667	0.944444	-0.888889
18784	19	f	6	0	0	0	0	-2	-1	1.33333	0.333333	0.666667	0	0.333333	1	0.972222	0.0555556
18839	20	f	7	3	1	-2	-0.666667	-6	2.66667	-4.66667	-0.333333	-9.66667	0.333333	-3.33333	-2	0.972222	-1.80556
18966	19	f	8	-2	0	-1.66667	-0.333333	-5.33333	-1.33333	-0.333333	0	0	0	-5.66667	-0.333333	0.972222	-1.41667
19389	20	f	9	0	0	0	0	0.666667	0.333333	2	1.33333	0.666667	0	1.66667	3.66667	0.944444	0.861111
19509	21	f	9	-0.666667	2.33333	0.666667	0	-5.66667	-4.66667	-3.33333	0	-5.33333	-1.33333	-4.33333	-5	0.916667	-2.27778
19608	20	f	7	-3	0	-4.33333	-2	-6.33333	-2.33333	-0.666667	-11.6667	0.333333	-4	-2.33333	-1.33333	0.638889	-3.13889
19992	22	f	8	-1	-1	2	0	-3.66667	-0.666667	2.66667	2.66667	-2.66667	3.66667	-1	3.66667	0.972222	0.388889
	28	f	6	0	-0.333333	-0.333333	-0.333333	-0.666667	-0.333333	2	0.666667	1.66667	1	0.333333	0.666667	0.944444	0.361111
17908	23	f	7	0	0	0	0.333333	-2	-2.66667	1	0	-1.66667	0.333333	-1	-0.333333	0.972222	-0.5
	29	m	7	0	0	0.333333	0	1.33333	0	0	0	1.66667	0.333333	1.33333	-0.333333	0.972222	0.388889
	28	f	9	0	0	0	0	0	0	0.333333	0.333333	4.33333	0.333333	0	0.333333	0.972222	0.472222
	30	m	8	0	0	0.666667	0.333333	0.333333	1	0	0.333333	-2	0.333333	0.666667	0.333333	0.944444	0.166667
	29	f	7	-0.333333	-0.333333	0	-1.66667	0.666667	3	2.66667	0.333333	4.66667	1.66667	3	1.33333	0.916667	1.25
